# Supplementary material for: Pickering Emulsion Stabilized by Chitosan-Modified Saigae Tataricae Cornu Particles for Improving the Oxidative Stability and In Vivo Pharmacokinetics of Acorus tatarinowii Schott Volatile Oil
Source: Pharmaceuticals (Basel). 2026 Jun 30;19(7):1027. doi: 10.3390/ph19071027 (PMC13415033; doi:10.3390/ph19071027)
Supplement: Supplementary file 1 [file pharmaceuticals-19-01027-s001.zip]

Archive with 1 entries (1 files):
- pharmaceuticals-4329142-supplementary.pdf
